# Supplementary material for: 5′ leader defects drive persistent HIV-1 viremia on long-term ART
Source: Nat Commun. 2026 Jun 8;17:4725. doi: 10.1038/s41467-026-73475-5 (PMC13246943; doi:10.1038/s41467-026-73475-5)
Supplement: Supplementary file 4 — Source Data File [file 41467_2026_73475_MOESM4_ESM.zip]

Archive with 2 entries (2 files):
- Box et al_Source Data File 2_supp figures.xlsx
- Box et al_Source Data File 1_main figures.xlsx
