# Supplementary material for: 5′ leader defects drive persistent HIV-1 viremia on long-term ART
Source: Nat Commun. 2026 Jun 8;17:4725. doi: 10.1038/s41467-026-73475-5 (PMC13246943; doi:10.1038/s41467-026-73475-5)
Supplement: Supplementary file 4 — Source Data File [file 41467_2026_73475_MOESM4_ESM.zip › Box et al_Source Data File 2_supp figures.xlsx]

## Sheet: Fig S3 
	% abundance of each variant
Participant ID	1st	2nd	3rd	4th	5th	6th	7th	8th
ID0027	100
ID0459	71.4	14.3	14.3
ID8216	85	10	5
ID0490	6.7	33.3	53.3	6.7
ID0482	10	80	10
ID8208	11.1	11.1	22.2	11.1	11.1	11.1	11.1	11.1
ID0493	28.6	28.6	14.3	14.3	14.3
ID0477	32.4	29.7	5.4	8.1	2.7	8.1	5.4	8.1
ID5035	70.6	5.9	23.5
ID5038	76.9	7.7	7.7	7.7
ID5102	55.6	22.2	22.2
ID5421	26.7	20	6.7	6.7	20	20
ID5362	77.1	5.7	17.1
ID5019	77.8	5.6	11.1	5.6
ID0116	71.4	14.3	14.3
ID8194	81.8	13.6	4.5
ID0139	87.5	8.3	4.2
ID0492	97	3
ID0444	50	9.4	6.3	6.3	28.1
ID7000	30.8	53.8	15.4
ID5211	94.4	5.6
ID0172	73.9	26.1
ID0222	100
ID5108	100
ID0491	100
ID0468	100
ID0478	100
ID0572	100
ID5044	100
ID0066	100
ID8187	100

## Sheet: Fig S4 A
number of 5'Lgag sequences recovered
Particpant ID	plasma RNA	CD4 DNA
ID5019	18	32
ID5211	18	34
ID5038	13	40
ID7000	13	28
ID0172	23	41
ID0139	24	74

## Sheet: Fig S4 B
Identical sequences, %
Particpant ID	plasma RNA	CD4 DNA
ID5019	88.9	15.6
ID5211	94.44	41.2
ID5038	76.9	10
ID7000	100	0
ID0172	100	39.024
ID0139	95.83	13.514

## Sheet: Fig S4 C
n of unique variants
Particpant ID	plasma RNA	CD4 DNA
ID5019	4	29
ID5211	2	29
ID5038	4	38
ID7000	3	28
ID0172	2	31
ID0139	3	68

## Sheet: Fig S4D
Hypermutated sequences, percentage
Particpant ID	plasma RNA	CD4 DNA
ID5019	0	12.5
ID5211	0	11.8
ID5038	0	25
ID7000	0	14.3
ID0172	0	31.7
ID0139	0	28.4

## Sheet: Fig S5 B
	ATG copies/mL
Replicate	onestep	induro
1	69.8	176.11
2	75.4	226.22
3	76.5	203.27
4	51.9	188.62

## Sheet: Fig S5 C
	ATG copies/mL
Replicate	onestep	induro
1	191.5	487.3
2	226.4	525.8
3	274.2	700.5

## Sheet: Fig S5 D
	HIV-1 RNA copies/ml (MSD and ATG double positive)
Expected copies	1323.7	441.2	147.1	49.0	16.3	5.4
Replicate 1	1669.6	395.2	212.1	64	6.8	13.7
Replicate 2	1197.5	529.2	126.9	58.3	27.9	1
Replicate 3	1089	573.6	157.8	41.5	6.9	1
Replicate 4	1469.1	424.5	83.8	37.9	23.5	4.5
Replicate 5	1366.2	563	182.2	29.1	9.3	1
Replicate 6	1088.6	459.8	111.1	47.5	4.8	2.4
Replicate 7	1291.7	511.3	151.5	61.8	2.4	9.5
Replicate 8	1417.6	388.8	117.9	53.8	23	2.3
Replicate 9			182.4	33.2	18.7	14
Replicate 10			127.5	50	23.3	1
Negative values were converted to 1

## Sheet: Fig S5 E
	HIV-1 RNA copies/mL (MSD and ATG double positive)
Replicate	Standard 20 cp/mL	Standard 0 cp/mL
1	11.98	0
2	25.48	0
3	9.38	0
4	16.2	0
5	7.32
6	7.1
7	20
8	21.4
9	18.8
10	11.9

## Sheet: Fig S6 C
Original cohort
Participant ID	% intact by SGS	% intact by claws
ID5019	16.7	0
ID5211	0	2.4
ID0027	100	100
ID5421	20	12
ID5362	17.1	9
ID5038	23.1	40.7
ID5044	0	0
ID5102	22.2	31.8
ID0222	0	0
ID7000	0	8
ID0172	0	0
ID8187	0	0
ID5108	0	0
ID5035	23.5	25
ID8194	4.5	4.6
ID0066	0	0
ID8208	77.8	91.7
ID8216	100	100
ID0139	4.2	0
ID0493	71.4	100
ID0490	93.8	87
ID0491	0	17
ID0492	3	0
ID0440	0	0
ID0459	100	93.3
ID0477	30.6	50
ID0572	0	0.7
Validation cohort
Participant ID	% intact by SGS	% intact by claws
VC0001	0	6
VC1001	46.9388	42
VC1002	0	4.1
VC1003	0	3
VC1004	13.8889	13
VC1005	0	9.8
VC1006	5	9.7
VC2001	100	100
VC2002	0	0
VC8348	0	0.5
VC8349	0	0
VC8350	100	96.8
VC8352	0	0.5
VC0128	28.5714	16.3
VC0134	92.3077	98
VC0479	100	100
VC0483	0	0
VC0135	100	90
VC0136	53.8	73.3
VC0137	0	2

[truncated: 6 more sheets: Fig S6 D, Fig S7 B, Fig S7 D, Fig S8 A, Fig S8 D, Fig S8 E]
