# Supplementary material for: 5′ leader defects drive persistent HIV-1 viremia on long-term ART
Source: Nat Commun. 2026 Jun 8;17:4725. doi: 10.1038/s41467-026-73475-5 (PMC13246943; doi:10.1038/s41467-026-73475-5)
Supplement: Supplementary file 4 — Source Data File [file 41467_2026_73475_MOESM4_ESM.zip › Box et al_Source Data File 1_main figures.xlsx]

## Sheet: Fig 1 B
Participant ID	HIV-1 RNA cp/mL, average during NSV	HIV-1 RNA cp/mL, standard deviation during NSV	Outcome
ID0027	69.1424	45.1621	ongoing
ID0116	39.0533	33.6826	resolved
ID0066	32.2545	16.2566	resolved
ID0172	133.75	107.701	ongoing
ID0222	31.0133	13.277	unclear
ID5019	47.7224	32.8104	ongoing
ID5038	42.7579	26.2217	ongoing
ID5035	28.8667	12.1406	unclear
ID5044	51.7294	23.8714	ongoing
ID5102	33.3667	17.0275	ongoing
ID5108	53.9346	114.051	ongoing
ID5211	122.7	52.58	ongoing
ID5362	89.3237	59.9014	ongoing
ID5421	39.4852	18.7321	resolved
ID7000	88.71	83.75	ongoing
ID8187	74.63	33.2148	ongoing
ID8194	103	45.913	resolved
ID8198	154.182	152.764	ongoing
ID8208	102	55.29	ongoing
ID8216	171.1	85.35	ongoing
ID0468	74.0778	29.8764	resolved
ID0477	87.4532	70.8018	ongoing
ID0478	174.132	178.868	ongoing
ID0440	48.3036	23.5767	ongoing
ID0459	91.7684	139.554	ongoing
ID0482	62.1562	65.8277	resolved
ID0490	97.7667	65.3924	ongoing
ID0491	101.855	166.696	ongoing
ID0492	132.531	127.847	ongoing
ID0493	203.4	223.97	ongoing
ID0572	2833.76	1043.12	ongoing
ID0139	39.965	25.1138	ongoing

## Sheet: Fig 1 C
Participant ID	Years of NSV	Outcome
ID0027	7.39	ongoing
ID0116	1.46	resolved
ID0066	1.4	resolved
ID0172	4.99	ongoing
ID0222	1.85	unclear
ID5019	13.52	ongoing
ID5038	3.76	ongoing
ID5035	1.39	unclear
ID5044	2.18	ongoing
ID5102	3.18	ongoing
ID5108	3.15	ongoing
ID5211	11.95	ongoing
ID5362	13.3	ongoing
ID5421	7.31	resolved
ID7000	1.28	ongoing
ID8187	2.05	ongoing
ID8194	0.56	resolved
ID8198	2.397	ongoing
ID8208	2.19	ongoing
ID8216	3.87	ongoing
ID0468	5.2	resolved
ID0477	13.96	ongoing
ID0478	8.19	ongoing
ID0440	5.28	ongoing
ID0459	10.95	ongoing
ID0482	5.35	resolved
ID0490	3.78	ongoing
ID0491	5.18	ongoing
ID0492	1.15	ongoing
ID0493	2	ongoing
ID0572	1.75	ongoing
ID0139	2.89	ongoing

## Sheet: Fig 1 E
Sequences recovered (n)
Participant ID	5'Lgag	p6rt
ID5019	18	24
ID5211	18	16
ID0027	4	7
ID5421	15	11
ID5362	35	26
ID5038	13	17
ID5044	19	9
ID5102	9	13
ID0222	16	3
ID7000	13	23
ID0172	23	15
ID8187	10	14
ID5108	19	4
ID5035	17	7
ID8194	22	13
ID0066	7	3
ID8208	9	2
ID8216	20	30
ID0116	7	6
ID0139	24	na
ID0493	7	2
ID0490	16	23
ID0491	11	5
ID0492	33	20
ID0440	32	25
ID0459	14	4
ID0482	10	13
ID0468	36	8
ID0477	37	14
ID0478	6	28
ID0572	12	24

## Sheet: Fig 1 F
Identical sequences, %
Participant ID	5'Lgag	p6RT
ID5019	88.9	91.7
ID5211	94.44	93.8
ID0027	100	100
ID5421	86.7	36.4
ID5362	100	100
ID5038	76.9	76.5
ID5044	100	88.9
ID5102	100	92.3
ID0222	100	100
ID7000	100	78.3
ID0172	100	100
ID8187	100	100
ID5108	100	100
ID5035	94.1	71.4
ID8194	95.5	84.6
ID0066	100	100
ID8208	22.2	0
ID8216	95	100
ID0116	71.43	83.33
ID0139	95.8	100
ID0493	57.1	100
ID0490	81.25	95.7
ID0491	100	40
ID0492	96.97	100
ID0440	100	92
ID0459	100	100
ID0482	100	100
ID0468	100	100
ID0477	97.3	86
ID0478	100	96.4
ID0572	100	100

## Sheet: Fig 1 G
Unique variants (n)
Participant ID	5'Lgag	p6RT
ID5019	4	5
ID5211	2	2
ID0027	1	1
ID5421	6	9
ID5362	3	4
ID5038	4	7
ID5044	1	2
ID5102	3	3
ID0222	1	1
ID7000	3	7
ID0172	2	2
ID8187	1	1
ID5108	1	1
ID5035	3	4
ID8194	3	4
ID0066	1	1
ID8208	8	2
ID8216	3	2
ID0116	3	2
ID0139	3	na
ID0493	5	1
ID0490	4	5
ID0491	1	4
ID0492	2	1
ID0440	5	5
ID0459	3	1
ID0482	3	2
ID0468	1	1
ID0477	8	6
ID0478	1	2
ID0572	1	1

## Sheet: Fig 1 H
unique variants, correlation
Participant ID	p6rt	5'Lgag
ID5019	5	4
ID5211	2	2
ID0027	1	1
ID5421	9	6
ID5362	4	3
ID5038	7	4
ID5044	2	1
ID5102	3	3
ID0222	1	1
ID7000	7	3
ID0172	2	2
ID8187	1	1
ID5108	1	1
ID5035	4	3
ID8194	4	3
ID0066	1	1
ID8208	excluded, too few p6rt sequences
ID8216	2	3
ID0116	2	3
ID0139	excluded, p6rt sequences not available
ID0493	excluded, too few p6rt sequences
ID0490	5	4
ID0491	4	1
ID0492	1	2
ID0440	5	5
ID0459	1	3
ID0482	2	3
ID0468	1	1
ID0477	6	8
ID0478	2	1
ID0572	1	1

## Sheet: Fig 2 C
Participant ID	Sequences with 5"L defects, %
ID5019	83
ID5211	100
ID0027	0
ID5421	80
ID5362	83
ID5038	77
ID5044	100
ID5102	77.8
ID0222	100
ID7000	100
ID0172	100
ID8187	100
ID5108	100
ID5035	80
ID8194	95
ID0066	100
ID8208	22.22
ID8216	0
ID0116	87.5
ID0139	95.8
ID0493	29
ID0490	6.25
ID0491	100
ID0492	97
ID0440	100
ID0459	0
ID0482	12.5
ID0468	100
ID0477	69
ID0478	100
ID0572	100

## Sheet: Fig 2 D
Abundance of each variant, %
No 5'L defect	5'L defect
11.1	5.6
5.6	20
100	6.7
20	6.7
17.1	20
7.7	77.1
7.7	5.7
7.7	100
22.2	55.6
23.5	22.2
4.5	53.8
22.2	15.4
11.1	100
11.1	5.9
11.1	13.6
11.1	100
11.1	14.3
85	8.3
10	6.25
5	28.1
14.3	100
4.2	5.4
28.6
14.3	100
14.3	77.8
14.3	94.4
50	5.6
31.25	26.7
6.25	76.9
3	100
71.4	30.8
14.3	73.9
14.3	26.1
80	100
10	70.6
5.4	81.8
8.1	11.1
8.1	11.1
2.7	71.4
8.1	87.5
	28.6
	100
	96.97
	50
	9.4
	6.3
	6.3
	10
	32.4
	29.7
	100

## Sheet: Fig 2 F
Sequences with 5'L defects, %
Participant ID	plasma RNA	CD4 DNA
ID5019	83	1
ID5211	100	1.5
ID5038	77	0.5
ID7000	100	1.8
ID0172	100	0.8
ID0139	96	6.8

## Sheet: Fig 2 G
Adundance of variants in plasma, %
Variant name	CD4+ T cell gDNA	plasma RNA
ID5019_TGCT	0	77.8
ID5019_d47	0	5.6
ID5019_wt	0	11.1
ID5019_wt	0	5.6
ID5211_CGGA	5.8	94.4
ID5211_CGAT	0	5.6
ID5038_TGAT	0	76.9
ID5038_wt	0	7.7
ID5038_wt	0	7.7
ID5038_wt	0	7.7
ID7000_d2	0	53.8
ID7000_d33	3.5	15.4
ID7000_TGGG	0	30.8
ID0172_TGGG	0	73.9
ID0172_TGGG	0	26.1
ID0139_TGAT	1.4	87.5
ID0139_d19	0	8.3
ID0139_wt	0	4.2

[truncated: 17 more sheets: Fig 2 I, Fig 2 J, Fig 3 B, Fig 3 D, Fig 3 F, Fig 4 A, Fig 4 F, Fig 5 B, Fig 5 C, Fig 5 D, Fig 6 A, Fig 6 B, Fig 6 C, Fig 7 A, Fig 7 C, Fig 7E, Fig 7F]
